# Supplementary material for: Deficits in nominal reference identify thought disordered speech in a narrative production task
Source: PLoS One. 2018 Aug 7;13(8):e0201545. doi: 10.1371/journal.pone.0201545 (PMC6080774; doi:10.1371/journal.pone.0201545)
Supplement: S1 Dataset — Abbreviations: id: identity, group 0: controls, group 1: schizophrenia without thought disorder, group 2: schizophrenia with thought disorder, tap: test de acentuación de palabras (premorbid IQ), iq: intelligence quotient, fsiq: tap values rescaled to iq units, age: chronological age, tlc: scale for the assessment of thought, language, and communication, nutter: number of utterances, nwords: number of words, prono: pronominal noun phrase, noun: lexical noun phrase, definite: definite noun phrase, indef: indefinite noun phrase, person3: third grammatical person, paraph: paraphasia, semrestr: violation of semantic selectional restrictions, nofdeput: number of dependents per utterance, complcl: complement clause, fge: formal grammatical errors, eqp: equivalents of chlorpromazine. (XLSX) [file pone.0201545.s002.xlsx]

## Sheet: Sheet1
id	groups	gender	tap	iq	fsiq	age	tlc	nutter	nwords	prono	noun	definite	indef	person3	paraph	semrestr	nofdeput	complcl	fge	eqp
1	1	female	27	86	110	52	0	15	109	0	1	1	0	1	0	0	2.2667	1	0	1110.64
2	0	male	27	110	110	50	0	46	593	0	0	0	0	0	0	0	3.3913	6	2	NA
3	2	male	19	82	95	41	3	28	172	1	0	1	0	1	1	2	2.4286	1	0	1151.41
4	2	female	14	78	85	51	4	49	275	14	0	14	0	6	0	0	2.2857	3	2	1377.61
6	2	male	25	84	106	22	4	13	153	2	0	2	0	2	0	0	5.0769	2	0	377.175
8	1	male	23	96	102	49	0	42	299	1	0	1	0	1	0	0	2.5	2	1	1406.18
10	2	female	19	86	95	57	3	13	121	1	2	2	1	3	0	0	3	0	1	2759.05
12	2	male	20	82	97	56	3	14	69	4	1	3	2	5	0	0	1.8571	0	0	865.842
14	1	female	25	75	106	30	0	22	103	0	0	0	0	0	1	0	2.0455	0	0	1530.49
16	0	male	24	94	104	31	0	114	889	0	0	0	0	0	0	0	2.5088	4	0	NA
17	0	male	25	108	106	61	0	20	188	1	0	1	0	1	0	0	2.8	0	4	NA
19	1	male	29	108	114	52	0	22	142	0	0	0	0	0	0	0	2.5909	0	1	606.311
20	1	male	18	94	93	28	0	19	131	7	0	7	0	7	0	0	2.9474	4	1	91.6074
21	0	male	27	114	110	46	0	12	104	0	0	0	0	0	0	1	2.5	0	1	NA
22	1	male	15	88	87	30	0	10	85	1	0	1	0	1	0	0	3	0	0	986.232
24	0	male	17	98	91	55	0	39	331	0	0	0	0	0	0	0	3.2308	1	0	NA
25	0	female	27	NA	110	26	0	27	295	0	1	1	0	1	0	0	4	4	0	NA
26	2	female	26	91	108	37	3	24	182	0	0	0	0	0	0	0	3.0833	1	0	786.232
28	1	female	17	89	91	44	0	20	136	2	0	2	0	2	0	0	1.8	0	1	692.135
29	0	male	24	121	104	32	0	12	117	0	0	0	0	0	1	0	3.5833	0	2	NA
30	2	female	24	103	104	44	3	11	90	2	1	2	1	3	1	0	3.1818	1	0	784.047
31	0	male	18	94	93	36	0	17	118	0	0	0	0	0	0	0	2.9412	0	1	NA
32	1	male	19	67	95	33	0	29	202	6	1	5	2	4	0	0	2.1034	0	0	337.233
33	1	female	22	108	100	38	0	46	519	0	1	1	0	1	1	0	4.2391	9	7	618.465
34	0	female	20	80	97	53	0	26	200	4	0	4	0	4	0	0	2.9615	2	1	NA
35	1	male	20	71	97	54	0	26	197	1	1	2	0	1	0	0	2.3846	3	2	724.99
36	2	male	24	91	104	35	4	15	120	1	0	1	0	0	1	1	3.2	1	2	1168.58
37	1	female	24	98	104	28	0	61	466	0	2	1	1	2	1	0	2.7213	2	6	318.638
39	1	female	16	96	89	41	0	37	324	0	1	1	0	1	0	0	2.7838	3	4	350.121
40	0	female	14	82	85	53	0	37	283	0	0	0	0	0	0	0	2.7568	4	2	NA
41	2	male	26	111	108	37	3	37	286	0	1	1	0	1	1	0	2.1351	1	1	1152.23
43	0	female	22	94	100	28	0	27	294	0	0	0	0	0	0	0	4.1852	2	0	NA
44	1	male	27	106	110	33	0	26	181	0	0	0	0	0	1	0	2.6154	0	1	508.644
45	2	female	24	82	104	35	3	32	287	6	0	6	0	4	5	0	4.4688	7	3	800
46	1	male	27	134	110	64	0	20	173	0	0	0	0	0	0	0	3.1	0	0	371.331
48	2	male	17	61	91	32	3	21	121	5	1	6	0	6	0	1	2.5714	1	0	611.373
49	0	female	23	126	102	35	0	42	271	1	0	1	0	1	0	0	2.6905	3	4	NA
50	0	female	20	122	97	32	0	19	226	0	0	0	0	0	0	0	4	1	0	NA
52	2	male	20	86	97	43	3	19	153	3	1	3	1	3	0	0	2.6316	3	1	914.695
56	1	male	11	84	79	50	0	17	102	0	0	0	0	0	0	1	2.2941	0	0	416.181
57	1	male	11	62	79	30	0	14	115	1	0	1	0	1	1	0	2.6429	1	0	647.798
59	1	male	29	126	114	42	0.5	24	325	1	0	1	0	1	0	0	4.7083	2	2	506.962
64	2	male	20	73	97	44	4	26	168	11	0	11	0	10	2	0	2.9231	1	1	327.186
66	2	male	21	80	98	35	3	9	60	0	0	0	0	0	0	0	1.7778	1	0	1164.56
68	1	female	29	100	114	29	0.5	62	528	0	0	0	0	0	1	0	3.0323	3	2	410.309
70	2	male	20	84	97	45	3	13	70	0	0	0	0	0	0	0	1.3846	0	0	1886.62
72	2	male	15	73	87	52	3	24	119	0	0	0	0	0	0	1	1.625	0	0	1812.65
73	2	female	15	73	87	45	3	14	117	1	0	0	1	1	1	0	2.9286	1	1	1532.98
75	0	male	18	98	93	28	0	20	110	0	0	0	0	0	0	0	1.65	0	1	NA
76	2	female	20	84	97	48	3	13	83	1	0	1	0	1	1	0	2.9231	0	0	591.373
77	1	female	20	100	97	29	0	7	66	0	0	0	0	0	0	0	3.2857	0	1	350.121
79	2	female	24	77	104	33	2	36	249	1	0	1	0	1	0	0	2.5278	4	0	1050.16
80	2	male	17	82	91	34	3	21	110	2	1	2	1	3	0	0	2.1429	1	0	327.186
81	1	male	25	111	106	35	0.5	18	188	0	3	3	0	3	0	0	2.5556	1	0	506.962
